# Supplementary material for: Vaccine Resistance and Hesitancy among Older Adults Who Live Alone or Only with an Older Partner in Community in the Early Stage of the Fifth Wave of COVID-19 in Hong Kong
Source: Vaccines (Basel). 2022 Jul 13;10(7):1118. doi: 10.3390/vaccines10071118 (PMC9324439; doi:10.3390/vaccines10071118)
Supplement: Supplementary file 1 [file vaccines-10-01118-s001.zip]

Archive with 1 entries (1 files):
- vaccines-1787057-supplementary.pdf
